# Supplementary material for: Molecular Mechanisms of Nostoc flagelliforme Environmental Adaptation: A Comprehensive Review
Source: Plants (Basel). 2025 May 22;14(11):1582. doi: 10.3390/plants14111582 (PMC12157317; doi:10.3390/plants14111582)
Supplement: Supplementary file 1 [file plants-14-01582-s001.zip]

Archive with 1 entries (1 files):
- plants-3621406-supplementary.xlsx
