# Supplementary material for: Molecular Mechanisms of Nostoc flagelliforme Environmental Adaptation: A Comprehensive Review
Source: Plants (Basel). 2025 May 22;14(11):1582. doi: 10.3390/plants14111582 (PMC12157317; doi:10.3390/plants14111582)
Supplement: Supplementary file 1 [file plants-14-01582-s001.zip › plants-3621406-supplementary.xlsx]

## Sheet: table s1
Table s1. All mentioned genes and proteins in the Manuscript
Name	Locus tags	Accession number
wspA1	COO91_01770	AUB35877
wspA2	COO91_01773	AUB35880
NfPixJ	COO91_00652	AUB34818
NfSrr1	COO91_03874	AUB37923
DnaK2	COO91_06122	AUB40122
DnaJ9	COO91_05061	AUB39073
FtsH2	COO91_03537	AUB37591
mysA	COO91_06028	AUB40031
mysB	COO91_06029	AUB40032
mysC1	COO91_06031	AUB40034
mysC2	COO91_06032	AUB40035
mysD	COO91_06030	AUB40033
argZ	COO91_00179	AUB34359
orrA	COO91_03246	AUB37308
nblA	COO91_02499	AUB36580
NtcA	COO91_02424	AUB36509
hrf1	COO91_00964	AUB35107
rpaB	COO91_02720	AUB36795
NfRre1	COO91_05451	AUB39457
NfPedR	COO91_04806	AUB38829
cph1	COO91_02765	AUB36840
Csrnf1	COO91_04051	AUB38090
scyA	COO91_00773	AUB34931
scyB	COO91_00774	AUB34932
scyC	COO91_00775	AUB34933
scyD	COO91_00776	AUB34934
scyE	COO91_00777	AUB34935
scyF	COO91_00778	AUB34936
Flv3a	COO91_02779	AUB36854
Flv1a	COO91_02780	AUB36855
Flv1b	COO91_03748	AUB37796
Flv3b	COO91_03749	AUB37797
Flv2	COO91_07630	AUB41582
Flv4	COO91_07633	AUB41585
OCP	COO91_01637	AUB35746
OCP	COO91_05528	AUB39534
HCP2	COO91_08671	AUB42531
HCP3	COO91_01619	AUB35729
HCP6	COO91_07280	AUB41235
HCP1	COO91_07282	AUB41237
hlip_1	COO91_02125	AUB36222
hlip_2	COO91_03273	AUB37331
hlip_3	COO91_03500	AUB37555
hlip_4	COO91_03501	AUB37556
hlip_5	COO91_03502	AUB37557
hlip_6	COO91_03503	AUB37558
hlip_7	COO91_07149	AUB41106
hlip_8	COO91_08688	AUB42546
hlip_9	COO91_11256	AUB44999
hlip_10	COO91_02586	AUB36665
hlip_11	COO91_04368	AUB38398
hlip_12	COO91_05772	AUB39774
Wza	COO91_02428	AUB36513
Wzc	COO91_03717	AUB37768
Wzx	COO91_08472	AUB42349
Wzy	COO91_05448	AUB39454
KpsM	COO91_05707	AUB39709
KpsT	COO91_06414	AUB40401
KpsC	COO91_06899	AUB40865
BcsC	COO91_10259	AUB44043
BcsZ	COO91_04741	AUB38766
BcsB	COO91_04739	AUB38764
AlgI	COO91_02473	AUB36558
Alg8	COO91_06755	AUB40732
Alg44	COO91_05161	AUB39169
